# Supplementary material for: Prognostic Impact of In-Hospital Use of Mechanical Cardiopulmonary Resuscitation Devices Compared with Manual Cardiopulmonary Resuscitation: A Nationwide Population-Based Observational Study in South Korea
Source: Medicina (Kaunas). 2022 Feb 27;58(3):353. doi: 10.3390/medicina58030353 (PMC8954998; doi:10.3390/medicina58030353)
Supplement: Supplementary file 1 [file medicina-58-00353-s001.zip]

Archive with 1 entries (1 files):
- medicina-1603659-supplementary.pdf
